# Supplementary material for: Systematic Review and Meta-Analysis of Dietary Interventions and Microbiome in Phenylketonuria
Source: Int J Mol Sci. 2023 Dec 13;24(24):17428. doi: 10.3390/ijms242417428 (PMC10744015; doi:10.3390/ijms242417428)
Supplement: Supplementary file 1 [file ijms-24-17428-s001.zip]

Archive with 1 entries (1 files):
- ijms-2703282-supplementary.pdf
